# Supplementary material for: Olfactory specificity regulates lipid metabolism through neuroendocrine signaling in Caenorhabditis elegans
Source: Nat Commun. 2020 Mar 19;11:1450. doi: 10.1038/s41467-020-15296-8 (PMC7081233; doi:10.1038/s41467-020-15296-8)
Supplement: Supplementary file 4 — Supplementary Dataset 1 [file 41467_2020_15296_MOESM4_ESM.xlsx]

## Sheet: Sheet1
Number of worms used in the assays
Figure	Genotype	# of worms		Figure	Genotype	# of worms
Figure 1a	WT	109		Figure S1a	che-2(e1033)	32
	daf-11(m47)	165			daf-11(m47)	32
	daf-11(ks67)	91			grk-2(rt97)	17
Figure 1c	WT	29, 29, 20			odr-2(n2145)	20
	daf-11(m47)	19, 33, 18			odr-3(n2046	37
Figure 1d	WT	26, 17, 17			odr-7(ky4)	21
	daf-11(m47)	33, 17, 12			osm-9(ky10)	36
Figure 1e	WT	20, 19, 22			tax-2(p691)	31
	daf-11(m47)	21, 18, 14			tax-4(ks28)	32
Figure 1f	WT (2 hrs)	8			tax-6(p675)	32
	daf-11(m47) (2 hrs)	5			che-3(e1253)	25
	WT (4 hrs)	10			che-11(qa5000)	23
	daf-11(m47) (4 hrs)	10			che-12(e1812)	30
	WT (6 hrs)	8			che-14(e1960)	19
	daf-11(m47) (6 hrs)	10			daf-6(e1377)	28
	WT (10 hrs)	6			daf-10(p821)	18
	daf-11(m47) (10 hrs)	8			daf-19(m86)	24
	WT (24 hrs)	6			lim-4(ky403)	24
	daf-11(m47) (24 hrs)	7			osm-3(p802)	59
	WT (28 hrs)	9			osm-6(p811)	39
	daf-11(m47) (28 hrs)	7			aex-3(n2166)	17
	WT (38 hrs)	9			dgk-1(sy428)	24
	daf-11(m47) (38 hrs)	8			goa-1(sa734)	17
	WT (48 hrs)	9			ida-1(ok409)	17
	daf-11(m47) (48 hrs)	6			snb-1(md247)	14
	WT (48 hrs)	8			unc-13(e1091)	10
	daf-11(m47) (48 hrs)	6			unc-18(e81)	26
	WT (56 hrs)	5			unc-64(e246)	33
	daf-11(m47) (56 hrs)	8			unc-31(e169)	33
	daf-11(m47) (72 hrs)	5			egl-21(n479)	18
	daf-11(m47) (84hrs)	5		Figure S1c	WT	38
Figure 2b	WT, non Tg	13			daf-11(m47)	36
	WT, Tg	13			WT / ser-2 RNAi	39
	daf-11, non Tg	7			daf-11 / ser-2 RNAi	43
Figure 2c	WT; nonTg	72			WT / npr-4 RNAi	37
	WT; [AWC::daf-11] Tg	60			daf-11 / npr-4 RNAi	44
	daf-11; nonTg	40			WT / npr-6 RNAi	38
	daf-11; [AWC::daf-11] Tg	49			daf-11 / npr-6 RNAi	43
Figure 2d	WT; nonTg	61			WT / tyra-3 RNAi	39
	WT; [ASJ::daf-11] Tg	63			daf-11 / tyra-3 RNAi	39
	daf-11; nonTg	32			WT / frpr-10 RNAi	37
	daf-11; [ASJ::daf-11] Tg	33			daf-11 / frpr-10 RNAi	40
Figure 3a	WT	47		Figure S2a	WT	3
	oyIs85 (AWC ablation)	32		Figure S2b	daf-11(m47)	3
	nsy-5(ky634)	33		Figure S2c	WT (2 hrs)	4
	nsy-1(ok593)	31			daf-11(m47) (2 hrs)	5
Figure 3c	WT with EtOH	79			WT (5 hrs)	6
	WT with AWCON/BUT	85			daf-11(m47) (5 hrs)	6
	WT with AWCOFF/PENT	74			WT (8 hrs)	8
	WT with both AWC/BENZ	51			daf-11(m47) (8 hrs)	8
	WT with both AWC/IAA	42			WT (24 hrs)	8
	WT with AWB/OCT	16			daf-11(m47) (24 hrs)	12
	WT with AWB/NON	16		Figure S2c continued	WT (32 hrs)	6
Figure 3d	EtOH (0-4 hrs)	37			daf-11(m47) (32 hrs)	9
	2-butanone (0-4 hrs)	36			WT (48 hrs)	8
	EtOH (4-8 hrs)	26			daf-11(m47) (48 hrs)	6
	2-butanone (4-8 hrs)	25		Figure S3a	Untreated (0hr)	18
Figure 3e	WT / EtOH	21			EtOH (0-2hr)	15
	WT / 2-butanone	29			2-butanone (0-2hr)	18
	AWC ablation / EtOH	26			EtOH (2-4hr)	19
	AWC ablation / 2-butanone	25			2-butanone (2-4hr)	15
	ttx-3(ks5) / EtOH	23			EtOH (4-6hr)	40
	ttx-3(ks5) / 2-butanone	28			2-butanone (4-6hr)	40
Figure 3f	WT / dark	106			EtOH (6-8hr)	40
	WT / blue	101			2-butanone (6-8hr)	45
	[AWCON::ChR2] / dark	111		Figure S3b	WT	37
	[AWCON::ChR2] / blue	117			daf-11(m47)	31
	[AWCOFF::ChR2] / dark	58			ttx-3(ks5)	27
	[AWCOFF::ChR2] / blue	44			daf-11; ttx-3	31
Figure 3g	WT	40		Figure S3c	WT; nonTg	37
	nsy-5(ky634)	33			WT; [AIY::caspase]	39
	ttx-3(ks5)	33			daf-11; flp-1; nonTg	34
	nsy-5; ttx-3	49			daf-11; flp-1; [AIY::caspase]	41
	glc-3(ok321)	33		Figure S4a	WT	27
Figure 3h	WT / dark	47			daf-2(e1370)	20
	WT / blue	57			daf-16(mgDf50)	25
	[AIY::bPAC] / dark	45			daf-2; daf-16	29
	[AIY::bPAC] / blue	57		Figure S4c	WT	10
Figure 4a	WT	28			daf-16(mgDf50)	9
	daf-11(m47)	20			daf-11(m47)	7
	daf-12(rh61rh411)	25			daf-11; daf-16	8
	daf-11; daf-12	22		Figure S5a	WT	30
Figure 4b	WT	41			daf-11(m47)	24
	daf-11(m47)	28			ser-2(ok2103)	24
	daf-2(e1370)	36			daf-11; ser-2	20
	daf-11; daf-2	29		Figure S5b	WT / empty vector	26
Figure 4c	WT / empty vector	48			WT / npr-4 RNAi	22
	WT / daf-16 RNAi	46			[AIY::flp-1] Tg / empty vector	35
	daf-11(m47) / empty vector	44			[AIY::flp-1] Tg / npr-4 RNAi	22
	daf-11(m47) / daf-16 RNAi	48		Figure S5c	WT / empty vector	30
	nsy-5(ky634) / empty vector	35			WT/ daf-16 RNAi	38
	nsy-5(ky634) / daf-16 RNAi	38			daf-11; npr-4; [INT::NPR-4] / empty vector	31
	glc-3(ok321) / empty vector	30			daf-11; npr-4; [INT::npr-4] / daf-16 RNAi	34
	glc-3(ok321) / daf-16 RNAi	40
Figure 4d	WT	104
	daf-11(m47)	68
	daf-16(mgDf50)	66
	daf-11; daf-16	105
	daf-16; [daf-16a]	45
	daf-11; daf-16; [daf-16a]	43
	daf-16; [daf-16b]	35
	daf-11; daf-16; [daf-16b]	39
	daf-16; [daf-16d/f]	41
	daf-11; daf-16; [daf-16d/f]	48
	daf-16; [INT::daf-16d/f]	32
	daf-11; daf-16 [INT::daf-16d/f]	45
	daf-16; [NEURON::daf-16d/f]	35
	daf-11; daf-16 [NEURON::daf-16d/f]	32
Figure 5b	WT	34
	daf-11(m47)	31
	sgk-1(mg455)	45
	daf-11; sgk-1	25
	sgk-1; [INT::sgk-1]	49
	daf-11; sgk-1; [INT::sgk-1]	38
Figure 5c	WT	26
	daf-11(m47)	28
	jnk-1(gk7)	28
	daf-11; jnk-1	40
Figure 5d	WT	36
	daf-11(m47)	36
	aak-2(ok524)	26
	daf-11; aak-2	45
Figure 5e	WT / empty vector	48
	WT / sgk-1 RNAi	45
	daf-11(m47) / empty vector	44
	daf-11(m47) / sgk-1 RNAi	54
	nsy-5(ky634) / empty vector	35
	nsy-5(ky634) / sgk-1 RNAi	36
	glc-3(ok321) / empty vector	30
	glc-3(ok321) / sgk-1 RNAi	46
Figure 6a	WT	56
	egl-21(n476)	36
	unc-31(e169)	29
	daf-11(m47)	23
	daf-11; egl-21	28
	daf-11; unc-31	35
Figure 6b	WT	75
	flp-1(yn4)	34
	flp-18(gk3063)	30
	daf-11(m47)	71
	daf-11; flp-1	25
	daf-11; flp-18	42
Figure 6c	WT; nonTg	34
	WT; [AIY::flp-1]	36
	daf-11; flp-1; nonTg	38
	daf-11; flp-1; [AIY::flp-1]	41
Figure 6d	WT / EtOH	37
	WT/ 2-butanone	36
	flp-1(yn4) / EtOH	30
	flp-1(yn4) / 2-butanone	32
	npr-4(tm1782) / EtOH	22
	npr-4(tm1782) / 2-butanone	30
Figure 6f	WT	48
	daf-11(m74)	46
	npr-4(tm1782)	39
	daf-11; npr-4	43
	npr-4; [INT::npr-4]	31
	daf-11; npr-4; [INT::npr-4]	45
Figure 6g	WT / empty vector	48
	WT / npr-4 RNAi	36
	daf-11(m47) / empty vector	44
	daf-11(m47) / npr-4 RNAi	35
	nsy-5(ky634) / empty vector	35
	nsy-5(ky634) / npr-4 RNAi	16
	glc-3(ok321) / empty vector	30
	glc-3(ok321) / npr-4 RNAi	24
Table 1	WT (15°C, 25°C)	1636, 2388
	daf-11(m47)	1192, 1459
	daf-11; [AWC::daf-11] Tg	538, 620
	daf-11; [ASJ::daf-11] Tg	920, 779
	oyIs85 (AWC ablation)	1194, 804
	nsy-5(ky634)	1273, 830
	nsy-1(ok593)	1273, 500
	daf-16(mgDf50)	646, 1108
	daf-11; daf-16	481, 920
	daf-16; [daf-16a]	611, 732
	daf-16; [daf-16b]	537, 768
	daf-16; [daf-16d/f]	563, 1185
	daf-11; daf-16; [daf-16a]	381, 426
	daf-11; daf-16; [daf-16b]	323, 473
	daf-11; daf-16; [daf-16d/f]	387, 1210
