# Supplementary material for: Olfactory specificity regulates lipid metabolism through neuroendocrine signaling in Caenorhabditis elegans
Source: Nat Commun. 2020 Mar 19;11:1450. doi: 10.1038/s41467-020-15296-8 (PMC7081233; doi:10.1038/s41467-020-15296-8)
Supplement: Supplementary file 5 — Supplementary Data 2 [file 41467_2020_15296_MOESM5_ESM.xlsx]

## Sheet: Sheet1
C. elegans strains used in this study
C. elegans Strains (Mutants and Transgenics)	SOURCE
N2: wild isolate	CGC
DR47: daf-11(m47) V	CGC
CB1033: che-2(e1033) X	CGC
HA865: grk-2(rt97) III	CGC
CX2304: odr-2(n2145) V	CGC
MT4810: odr-3(n2046) V	CGC
CX4: odr-7(ky4) X	CGC
CX10: osm-9(ky10) IV	CGC
PR691: tax-2(p691) I	CGC
FK103: tax-4(ks28) III	CGC
PR675: tax-6(p675) IV	CGC
CB1253: che-3(e1253) I	CGC
XA5000: che-11(qa5000) V	CGC
CB3332: che-12(e1812) V	CGC
CB3687: che-14(e1960) I	CGC
CB1377: daf-6(e1377) X	CGC
PR821: daf-10(p821) IV	CGC
DR86: daf-19(m86) II	CGC
CX3937: lim-4(ky403) X	CGC
PR802: osm-3(p802) IV	CGC
PR811: osm-6(p811) V	CGC
MT5475: aex-3(n2166) X	CGC
PS2627: dgk-1(sy428) X	CGC
DG1856: goa-1(sa734) I	CGC
VC226: ida-1(ok409) III	CGC
NM467: snb-1(md247) V	CGC
CB1091: unc-13(e1091) I	CGC
CB81: unc-18(e81) X	CGC
CB246: unc-64(e246) III	CGC
CB169: unc-31(e169) IV	CGC
MT1074: egl-21(n479) IV	CGC
CX6161: inx-19(ky634) I	CGC
FK134: ttx-3(ks5) X	CGC
RB594: glc-3(ok321) V	CGC
NY16: flp-1(yn4) IV	CGC
VC2016: flp-18(gk3063) X	CGC
CB1370: daf-2(e1370) III	CGC
GR1307: daf-16(mgDf50) I	CGC
RB1690: ser-2(ok2103) X	CGC
VC8: jnk-1(gk7) IV	CGC
RB754: aak-2(ok524) X	CGC
sgk-1(mg455)) X	Ruvkun Lab
npr-4(tm1782) X	National Bioresource Project
HT1889: daf-16(mgDf50); unc-119(ed3); lpIs14[daf-16f::GFP + unc-119(+)]	CGC
MCW486: daf-11(m47); daf-16(mgDf50); unc-119(ed3); lpIs14[daf-16f::GFP + unc-119(+)]	This paper
HT1888: daf-16(mgDf50); unc-119(ed3); lpIs12[daf-16a::RFP + unc-119(+)]	CGC
C. elegans Strains (Mutants and Transgenics)	SOURCE
MCW485: daf-11(m47); daf-16(mgDf50); unc-119(ed3); lpIs12[daf-16a::RFP + unc-119(+)]	This paper
HT1882: daf-16(mgDf50); daf-2(e1370); unc-119(ed3); lpIs13[daf-16b::CFP + unc-119(+)]	CGC
MCW511: daf-16(mgDf50); unc-119(ed3); lpIs13[daf-16b::CFP + unc-119(+)]	This paper
PY7502: oyIs85[ceh-36p::TU#813 + ceh-36p::TU#814 + srtx-1p::GFP + unc-122p::dsRed]	CGC
MCW499: raxIs45[Pdaf-11::daf-11::sl2::GFP::unc-54 3’UTR + Pmyo-2::mCherry]	This paper
MCW500: daf-11(m47); raxIs45[Pdaf-11::daf-11::sl2::GFP::unc-54 3’UTR + Pmyo-2::mCherry]	This paper
MCW711: daf-11(m47); raxEx144[Pdaf-11(12kb)::daf-11::sl2::RFP::unc-54 3’UTR + Pmyo-2::GFP]	This paper
MCW690: raxEx223[Pceh-36::daf-11::sl2::GFP::unc-54 3’UTR + Pmyo-2::mCherry]	This paper
MCW691: daf-11(m47); raxEx223[Pceh-36::daf-11::sl2::GFP::unc-54 3’UTR + Pmyo-2::mCherry]	This paper
MCW682: raxEx216[Pttx-3::flp-1::sl2::RFP::unc-54 3’UTR]	This paper
MCW684: npr-4(tm1782); raxEx218[Pges-1::npr-4::sl2::GFP::unc-54 3’UTR + Pmyo-3::mCherry]	This paper
MCW710: daf-11(m47); npr-4(tm1782); raxEx218[Pges-1::npr-4::sl2::GFP::unc-54 3’UTR + Pmyo-3::mCherry]	This paper
MCW441: daf-16(mgDf50); raxIs39[Pges-1::daf-16d/f::GFP::unc-54 3’UTR + Pmyo-2::mCherry]	This paper
MCW483: daf-11(m47); daf-16(mgDf50); raxIs39[Pges-1::daf-16d/f::GFP::unc-54 3’UTR + Pmyo-2::mCherry]	This paper
MCW553: daf-16(mgDf50); raxEx38[Punc-119::daf-16d/f::sl2::GFP::unc-54 3’UTR + Pmyo-2::mCherry]	This paper
MCW554: daf-11(m47); daf-16(mgDf50); raxEx38[Punc-119::daf-16d/f::sl2::GFP::unc-54 3’UTR + Pmyo-2::mCherry]	This paper
MCW552: raxEx157[Pssu-1::daf-11::sl2::GFP::unc-54 3’UTR]	This paper
MCW546: daf-11(m47); raxEx157[Pssu-1::daf-11::sl2::GFP::unc-54 3’UTR]	This paper
MCW936: sgk-1(mg455); raxEx353[Pges-1::sgk-1::sl2::RFP::unc-54 3’UTR + Pmyo-2::GFP]	This paper
MCW937: daf-11(m74); sgk-1(mg455); raxEx353[Pges-1::sgk-1::sl2::RFP::unc-54 3’UTR + Pmyo-2::GFP]	This paper
MCW1037: raxEx389[Pstr-2::ChR2::sl2::RFP::unc-54 3’UTR + lin-44::GFP]	This paper
MCW1018: daf-11(m47); flp-1(yn4); raxEx316[Pttx-3::flp-1::sl2::RFP::unc-54 3’UTR + myo-2::GFP]	This paper
MCW1035: raxEx387[Pttx-3::bPAC::sl2::RFP + lin-44::GFP]	This paper
MCW1044: raxEx396[Pttx-3::n-caspase::sl2::RFP + Pttx-3::caspase-c::sl2::RFP + myo-2::GFP]	This paper
MCW1045: daf-11(m47); raxEx396[Pttx-3::n-caspase::sl2::RFP + Pttx-3::caspase-c::sl2::RFP + myo-2::GFP]	This paper
MCW1065: raxEx411[Psrsx-3::ChR2::sl2::RFP::unc-54 3’UTR + lin-44::GFP]	This paper
