# Supplementary material for: Olfactory specificity regulates lipid metabolism through neuroendocrine signaling in Caenorhabditis elegans
Source: Nat Commun. 2020 Mar 19;11:1450. doi: 10.1038/s41467-020-15296-8 (PMC7081233; doi:10.1038/s41467-020-15296-8)
Supplement: Supplementary file 6 — Supplementary Data 3 [file 41467_2020_15296_MOESM6_ESM.xlsx]

## Sheet: Sheet1
Primer sequences used in this study.
Primer Sequences	SOURCE
rpl-32 Forward:	This paper
AGGGAATTGATAACCGTGTCCGCA
rpl-32 Reverse:	This paper
TGTAGGACTGCATGAGGAGCATGT
egl-3 Forward:	This paper
GACCGACTGATGATGGAAAGA
egl-3 Reverse:	This paper
TCTTCCGTAGAGATCGGTAGT
egl-21 Forward:	This paper
ACTCTCTGCAATGGAGCTATC
egl-21 Reverse:	This paper
CTGTTGAGATCGACTCCGTTG
sod-3 Forward:	This paper
CTAAGGATGGTGGAGAACCTTCA
sod-3 Reverse:	This paper
CGCGCTTAATAGTGTCCATCAG
daf-11 promoter (4.2kb) Forward:	(Birnby et al., 2000)1
CGTATTTTTTTTAGAGATATGGA
daf-11 promoter (4.2kb) Reverse:	(Birnby et al., 2000)1
GAATTACTATGGGACCAACATGC
ceh-36 promoter (368bp) Forward:	(Etchberger et al., 2007)2
CTTTGCAAGGCTTCATTCACTTTTTC
ceh-36 promoter (2.1kb) Reverse:	(Etchberger et al., 2007)2
GTCTGGAAGAAGATGACACCG
ges-1 promoter (2.2kb) Forward:	(Egan et al., 1995)3
CAAAGGAATCGCATTTCAA
ges-1 promoter (2.2kb) Reverse:	(Egan et al., 1995)3
CTGAATTCAAAGATAAGATATGTAAT
ssu-1 promoter (550bp) Forward:	(Carroll et al., 2006)4
CGGTGGGGTCCGGGT
ssu-1 promoter (550b) Reverse:	(Carroll et al., 2006)4
TTACTTTCAAGCTCAAGTTGGAAAA
str-2 promoter (3.7kb) Forward:	(Troemel et al., 1999)5
AGAGACAGGATACAACTGATAATACAA
str-2 promoter (3.7k) Reverse:	(Troemel et al., 1999)5
GGAAGTCTCTTCCAGCTGAATC
ttx-3 promoter (243bp) Forward:	(Wenick and Hobert, 2004)6
GTGAGCATCTATTACAGCGATTTT
ttx-3 promoter (243bp) Reverse:	(Wenick and Hobert, 2004)6
CTGTAAAGTTAAAGCAGTAAATCTTTG
daf-11(m47) genotyping Forward:	This paper
TATACCAAATTCTTCCTTTTGACGTT
daf-11(m47) genotyping Reverse:	This paper
ACCATGACTATTTGAGAGAATTTTCG
daf-11(ks67) genotyping Forward:	This paper
TATTTTGAAAAAGAAGTTTGTAGAGCA
daf-11(ks67) genotyping Reverse:	This paper
CTACTATAAGGTCATCGGGCC
nsy-5(ky634) genotyping Forward:	This paper
CAACCTGACTGAAAGCTGCAG
nsy-5(ky634) genotyping Reverse:	This paper
TCGGCCGCGCTCATGAAATT
Primer Sequences	SOURCE
nsy-1(ok593) genotyping external Forward:	This paper
CATCAATCCGAGTTGAGAGGTA
nsy-1(ok593) genotyping internal Forward:	This paper
GTGCATCGAGACATCAAAGGAG
nsy-1(ok593) genotyping internal Reverse:	This paper
GCTACGCGTTCTTGAAATACTG
nsy-1(ok593) genotyping external Reverse:	This paper
CGGTTCCGGGTGGCATTATG
ttx-3(ks5) genotyping Forward:	This paper
GCTTGCTCAGCAGTCAAGTG
ttx-3(ks5) genotyping Reverse:	This paper
CAGATTCCCTTCGAATATAGCG
glc-3(ok321) genotyping external Forward:	This paper
GCTATAACTGGCTCTAGGTAC
glc-3(ok321) genotyping internal Forward:	This paper
CAATAGTGAATTTCGACTTGAGC
glc-3(ok321) genotyping internal Reverse:	This paper
GCGATCGATGTTTGGATTGGC
glc-3(ok321) genotyping external Reverse:	This paper
GTGGCAAAAATGCGCCACAC
daf-2(e1370) genotyping Forward:	This paper
ATGATTCATCAATGCGTACTCCTC
daf-2(e1370) genotyping Reverse:	This paper
CAGCGATGGTTGTGATGGAAAT
daf-12(rh61rh411) genotyping Forward:	This paper
GACGTCAAATGCAGTCATTCC
daf-12(rh61rh411) genotyping Reverse:	This paper
GCTCTCCGAACAACGATTCC
sgk-1(mg455) genotyping Forward:	This paper
GAATTACACATCAGGGCTGTAC
sgk-1(mg455) genotyping Reverse:	This paper
GGTGAAACACGTCATGGCAG
jnk-1(gk7) genotyping external Forward:	This paper
CACTGTTTTCACTGTAATGGC
jnk-1(gk7) genotyping internal Reverse:	This paper
CCAAACAATATAGAATCGAGAAA
jnk-1(gk7) genotyping external Reverse:	This paper
AATGTTGGCAGTTCGTTTTAATC
aak-2(ok524) genotyping external Forward:	This paper
CCTCTCGCTCTTCCGCCATC
aak-2(ok524) genotyping internal Reverse:	This paper
GTCGTCTTGGTGTTTGCGAAC
aak-2(ok524) genotyping external Reverse:	This paper
CAACTTCGGGACCTGCGTAC
egl-21(n476) genotyping external Forward:	This paper
CTGTTGAGATCGACTCCGTTG
egl-21(n476) genotyping internal Reverse:	This paper
ACTCTCTGCAATGGAGCTATC
egl-21(n476) genotyping external Reverse:	This paper
TTCCTCGTTTCTTTCACGTCC
flp-1(yn4) genotyping external Forward:	This paper
ATGACTCTGCTCTACCAAGTAG
flp-1(yn4) genotyping internal Reverse:	This paper
CAAGGTTCAACGAACACCCG
flp-1(yn4) genotyping external Reverse:	This paper
CCGAAACGAAGGAAATTTGGC
flp-18(gk3063) genotyping external Forward:	This paper
CTGTGCACATGAAGTTGGTT
flp-18(gk3063) genotyping internal Forward:	This paper
GAAATGAGACGCTCGGAAGAA
flp-18(gk3063) genotyping internal Reverse:	This paper
TGACTTTCAGGAGTTCTTCGC
flp-18(gk3063) genotyping external Reverse:	This paper
TCCACTGACCTTCAAACTTTCT
daf-16(mgDf50) genotyping external Forward:	This paper
TGCCCTCTCTCTGTTTCTCC
daf-16(mgDf50) genotyping internal Forward:	This paper
TCTACGGTTGGAACGGATTC
daf-16(mgDf50) genotyping internal Reverse:	This paper
CCCCATGGTGTTCTCACTCT
daf-16(mgDf50) genotyping external Reverse:	This paper
GATTCTGAGCACACGATCCA
ser-2(ok2103) genotyping external Forward:	This paper
CATGTGCTTCGTGGTTTCATC
ser-2(ok2103) genotyping internal Reverse:	This paper
GCTGACGGACAAACGACTG
ser-2(ok2103) genotyping external Reverse:	This paper
GTTGTCGGCAACACACTGG
Supplementary References
1 - Birnby, D. A. et al. A transmembrane guanylyl cyclase (DAF-11) and Hsp90 (DAF-21) regulate a common set of chemosensory behaviors in Caenorhabditis elegans. Genetics 155, 85-104 (2000).
2 - Etchberger, J. F. et al. The molecular signature and cis-regulatory architecture of a C. elegans gustatory neuron. Genes Dev 21, 1653-1674, doi:10.1101/gad.1560107 (2007).
3 - Egan, C. R. et al. A gut-to-pharynx/tail switch in embryonic expression of the Caenorhabditis elegans ges-1 gene centers on two GATA sequences. Dev Biol 170, 397-419, doi:10.1006/dbio.1995.1225 (1995).
4 - Carroll, B. T., Dubyak, G. R., Sedensky, M. M. & Morgan, P. G. Sulfated signal from ASJ sensory neurons modulates stomatin-dependent coordination in Caenorhabditis elegans. J Biol Chem 281, 35989-35996, doi:10.1074/jbc.M606086200 (2006).
5 - Troemel, E. R., Sagasti, A. & Bargmann, C. I. Lateral signaling mediated by axon contact and calcium entry regulates asymmetric odorant receptor expression in C. elegans. Cell 99, 387-398 (1999).
6 - Wenick, A. S. & Hobert, O. Genomic cis-regulatory architecture and trans-acting regulators of a single interneuron-specific gene battery in C. elegans. Dev Cell 6, 757-770, doi:10.1016/j.devcel.2004.05.004 (2004).
