# Supplementary material for: Olfactory specificity regulates lipid metabolism through neuroendocrine signaling in Caenorhabditis elegans
Source: Nat Commun. 2020 Mar 19;11:1450. doi: 10.1038/s41467-020-15296-8 (PMC7081233; doi:10.1038/s41467-020-15296-8)
Supplement: Supplementary file 8 — Source Data [file 41467_2020_15296_MOESM8_ESM.xlsx]

## Sheet: Figure1a
SRS quantifications - average of ~5-10 worms each trial
WT	daf-11(m47)	daf-11(ks67)
1	1.74722	1.55021
1	1.27127	1.27165
1	1.72361	1.68813
1	1.37068
1	1.68997
1	2.34197
1	2.30166
1	1.74718
1	1.56187
1	1.65377
1	1.68273
1	1.95007
1	2.19947
1	2.50322
1	1.57904
1	1.52178

## Sheet: Figure1b
Biochemical assays
WT	daf-11(ks67)	daf-11(m47)
1	1.13206	1.60159
1	1.14673	1.85103
1	1.36682	1.66028
1	1.42351	1.34877
1		1.27403

## Sheet: Figure1c
Locomotion
WT day1	daf-11(m47) day1	WT day2	daf-11(m47) day2	WT day3	daf-11(m47) day3
89.6002	27.0465	126.356	63.9407	94.9402	71.0837
53.6076	33.9121	78.6429	66.2292	77.9494	66.2986
74.898	45.1469	26.8385	85.6472	64.7036	25.5208
169.283	70.3902	39.5295	40.9858	81.7636	74.4819
75.3141	41.6793	173.93	22.4001	31.9703	72.1933
39.7375	26.9078	134.678	90.6405	120.738	179.894
56.7976	80.7234	67.963	42.9276	44.5227	75.0367
36.5474	95.3563	88.8374	20.8743	42.6502	32.1091
23.7871	126.009	129.962	37.3103	95.0095	93.7612
30.7914	101.528	139.671	78.1574	87.0343	40.223
33.496	101.112	64.5649	41.2632	57.9072	52.3593
54.1624	97.5061	93.2064	99.3092	39.3214	81.6943
41.1939	109.226	86.4101	28.0867	91.2646	46.1871
33.288	101.043	54.6478	18.4471	31.9703	111.237
27.8787	105.967	23.371	29.1963	104.788	45.4936
48.6144	87.1036	106.244	34.1895	51.8045	52.6367
96.1191	91.4727	166.717	163.181	41.6793	36.8248
83.9135	69.1419	158.534	48.4063	44.4534	85.7166
42.997	132.32	21.5678	65.1196	53.6769
42.9276		44.5921	145.912	49.1692
75.8689		32.7332	88.6293
107.978		19.418	31.0688
52.0819		38.3505	46.8806
48.8224		30.722	26.0063
100.974		153.888	70.1822
72.8868		117.34	49.4466
38.4199		53.1915	105.065
106.314		36.2007	91.7501
53.1915		109.712	25.1047
			86.4794
			49.5159
			43.3438
			78.9203

## Sheet: Figure1d
Pumping rate
WT day1	daf-11(m47) day1	WT day2	daf-11(m47) day2	WT day3	daf-11(m47) day3
261	261	248	260	252	244
261	286	280	232	256	248
256	267	260	308	280	248
272	264	276	276	284	236
258	262	268	296	240	228
242	261	260	268	244	172
269	240	264	236	220	192
276	240	296	264	280	268
282	258	312	268	260	248
280	260	280	240	212	272
265	259	280	276	292	272
236	278	244	260	248	200
268	212	256	252	236
236	260	252	288	244
212	264	300	288	268
256	216	268	284	220
252	272	308	272	256
300	260
300	276
288	284
268	268
296	280
272	276
284	312
304	300
304	268
	276
	284
	276
	304
	308
	256
	280

## Sheet: Figure1e
Defecation - each row is three measurements of one worm
WT day1			daf-11(m47) day1			WT day2			daf-11(m47) day2			WT day2			daf-11(m47) day3
42.33	48.65	44.2	50.65	54.98	56.76	51.11	47.32	46.33	60.43	44.38	54.11	84.55	86.95	81.7	56.55	54.48	52.83
44.75	38.86	41.65	52.96	96.37	97.62	46.5	55.82	77.63	67.32	57.6	69.03	130.27	101.02	130.67	80.93	90.91	76.57
40.45	52.83	38.82	62.29	65.31	51.3	55.08	70.13	63.37	66.87	54.98	60.25	55.07	59.4	89.43	94.13	66.75	108.6
63.93	44.55	48.3	53.12	62.5	50.21	77.8	70.13	63.37	82.2	99.68	89.39	79.16	83.36	88.69	63.35	64.32	63.02
45.37	47.16	43.27	53.48	66.5	56.36	77.8	74.62	73	56.15	50.75	69.22	107.95	102.66	136.29	50.08	40.85	46.78
43.11	41.27	45.61	53.03	53.03	46.06	28.56	37.71	50.71	67.53	60.3	41.86	92.12	91.92	82	79.22	80.85	78.6
37.56	38.17	38.23	46.13	44.63	41.6	43.43	47.75	46.53	79.47	8.72	83.01	82.9	74.76	78.99	78.02	62.88	83.02
37.7	40.35	39.03	52	52	55.1	48.83	44.03	46.65	49	69.1	70.5	109.74	104.7	101.4	120.1	118.4	126.5
42.88	43.88	40.73	50.4	49.3	50.6	48.98	50.58	50.25	62.6	60.8	63.1	80.45	88.8	98.37	58.1	66.2	62.6
36.8	38.9	36.8	64.5	57.8	59.8	59.6	57.7	60.3	70.4	69.9	83.5	64.02	60.91	64.33	107.1	100.7	106.2
41.1	42.6	40.4	55.8	55.8	62.7	71	68.7	65.5	72.9	67.4	84.3	134.3	124	115.8	110.5	121.7	122.5
50.8	45.5	48.6	54.8	51.9	59.8	53.3	56.2	51.2	67.9	66.7	62.7	70.8	61.2	80.5	73.7	77.2	81.3
42.1	41.7	41.7	67.3	72.9	61.7	46.7	67.5	60.8	79.9	76.1	83.1	42.2	42	46.1	68.4	85.1	81.1
38.5	47.2	26.8	76.4	75.5	38.6	73.4	63.2	71.7	70.5	60	51.4	70.2	90.8	72.5	112.9	100.9	106.4
42.8	44.4	39.2	46.7	39.5	42.6	54.1	58.3	60	76	95.1	98.8	58.9	69	64.5
45.4	42.3	44.6	54.5	57.9	48.4	57.5	55.3	60.1	75.1	53.1	87.8	59.3	63.3	65.1
47.4	45	41.8	41.2	46.3	56.6	64.4	64.6	72.8	94.5	92.2	86.8	87.2	70.2	67.9
49.9	51	44.7	53	51.3	62.2	49.5	43.1	52.9	66.8	74.9	74.1	99.5	117.5	107.9
48.2	67.3	51.6	49.5	53.8	45.4	58	76.3	56.4				84.2	85.2	89
47.7	44.5	43.9	50.4	45.4	44							96.3	98.7	91.7
			44.5	45.1	43.5							101.2	104.6	124.8
												103.7	122.8	110.7

## Sheet: Figure1f
Lipid synthesis/catabolism rate replicate #1
	WT			daf-11(m47)
Hours	Mean	St. Dev	Worm #	Mean	St. Dev	Worm #
2	0	0	8	0	0	5
4	19.2616	27.0733	10	20.5251	15.8156	10
6	61.1219	32.6992	8	48.8954	22.1481	10
10	73.7512	23.8073	6	85.2159	33.7664	8
24	76.1498	19.58	6	86.5404	31.036	7
28	67.5612	37.3434	9	83.1539	22.0078	7
32	52.7897	27.4274	9	65.1732	22.6441	8
38	29.3319	23.2997	9	65.023	26.8836	6
48	13.071	16.6535	8	60.023	26.8836	6
56	0	0	5	35.044	27.0481	8
72				24.7341	44.2542	5
84				0	0	5

## Sheet: Figure1g
Seahorse/mitochondrial beta-oxidation rate
WT	daf-11(m47)
39.2526	8.99721
24.2054	13.8389
56.6124

## Sheet: Figure2b
Mosaic analysis
WT non Tg	WT Tg	daf-11 nonTg		daf-11 Tg
0.614469	1.54902	2.54603	#1	0.338397
0.805781	1.57577	2.28178	#2	0.589853
0.623464	1.41931	2.29676	#3	0.736017
0.886775	0.8469	2.71414	#4	0.784122
0.970189	1.29535	2.19537	#5	1.07018
0.87248	0.767326	2.43582	#6	1.10596
0.890088	1.78634	1.99756	#7	1.18781
0.951016	1.29527		#8	1.31159
1.20012	1.06494		#9	1.35272
1.15398	1.2684		#10	2.06938
1.65087	0.939481		#11	2.33627
1.13842	0.753734		#12	2.68601
1.24234	1.08603

## Sheet: Figure2c
AWC specific daf-11 expression
WT nonTg	daf-11 nonTg	WT; [AWC::daf-11] Tg	daf-11; [AWC::daf-11] Tg
1.31701	2.02562	1.19347	0.976208
1.16048	1.61095	1.29068	1.11982
1.20982	1.95738	1.06435	1.01612
0.711508	2.15497	1.16129	2.04907
0.675981	1.92219	1.05014	0.688465
0.523267	2.15012	0.837059	0.864846
0.926645	1.7802	0.704094	0.722883
0.870928	1.87104	1.12305	0.519955
0.672306	1.66812	0.772523	1.50283
1.52971	2.14054	0.46233	1.13095
1.12624	2.24773	0.47101	1.05198
1.05877	1.55169	0.939327	1.93273
1.04278	1.87624	1.48523	1.79934
0.416281	1.67269	1.44544	1.31844
1.54066	1.69037	0.546744	1.02535
1.21762	1.88996	0.192031	1.21237
1.13249	1.95774	1.6249	1.13256
1.27631	1.65581	1.05902	1.30016
1.03313	2.03142	0.428877	1.23894
0.98841	2.03256	1.12723	0.885742
0.870052	2.38391	0.971862	0.912343
1.10583	1.87244	0.926435	1.17138
1.05536	2.07835	1.4954	1.40579
1.0281	1.33583	1.16938	1.37984
1.16878	1.37343	1.45813	1.07062
0.666616	1.51376	1.4122	1.00052
0.845796	2.22339	1.11268	1.32764
0.829132	1.47425	1.10703	1.4398
0.866243	1.59362	1.19856	1.36361
1.32196	1.80993	1.13575	0.935877
0.907868	2.20603	0.926987	1.3787
1.17271	1.91408	0.901883	1.27274
1.28935	1.95661	1.24729	0.956066
1.09054	1.42481	1.35785	0.974553
0.89481	1.95354	1.5559	1.18375
0.833591	1.11601	0.750608	1.2795
1.02548	1.40846	0.923548	1.24782
0.904097	1.40351	1.39629	1.417
0.820225	1.91208	1.1795	1.17735
1.32141	1.70367	0.999693	0.929725
0.863082		1.26429	1.20065
1.06997		1.42095	1.09509
0.791279		1.17	0.783652
1.0827		1.27131	0.841775
0.932665		1.41923	0.901639
0.917859		1.27058	0.792023
0.970775		0.938137	0.858802
0.956315		1.00374	1.28514
1.23042		1.17061	1.08584
0.736656		0.889217
1.15726		0.955128
0.930006		0.844182
1.1958		1.06452
0.845313		0.982507
0.898586		1.08342
1.24668		0.753403
1.06586		0.771698
0.884055		0.877578
1.24519		0.767178
0.968349		0.756138
0.883601
0.993225
0.585447
0.723449
0.964767
1.12175
1.18411
1.04307
0.90957
1.14358
1.06276
0.947567

## Sheet: Figure2d
ASJ specific daf-11 expression
WT	daf-11	WT; [ASJ::daf-11] Tg	daf-11; [ASJ::daf-11] Tg
0.888995	2.58892	1.05924	2.34461
0.967631	2.29469	1.42005	2.62697
0.941369	2.03836	0.893072	1.44396
0.904022	1.69836	0.807326	1.96748
1.02956	1.90154	1.34	2.06364
1.13252	1.57614	1.14283	1.62361
1.19146	1.51986	0.997143	1.66199
1.13077	1.30496	1.27068	2.3605
0.735962	1.45873	1.61162	1.66668
1.22604	1.86487	0.819288	1.6801
0.851668	1.62342	0.724895	1.87521
1.12118	1.93628	0.417732	1.66308
1.53384	1.78247	0.496426	2.37306
1.10239	2.07489	1.16104	2.58892
1.74428	1.72004	0.838663	2.29469
1.11263	1.59015	0.814657	2.03836
0.938128	1.47692	0.930571	2.32913
0.851182	1.71236	0.7312	2.90707
1.44918	2.31545	1.75821	2.53824
0.752526	2.10351	1.39834	2.89505
1.29738	2.16755	0.520882	2.17655
0.913405	2.43482	0.903005	2.19605
0.89984	2.18232	0.49627	2.00401
0.390715	1.99924	0.972793	1.69496
0.582801	2.29307	1.07729	1.83689
0.446152	1.76359	1.37963	1.71583
1.25481	2.10533	1.512	1.94631
1.40761	1.78747	0.959457	2.02244
0.522662	2.21248	1.44603	1.2218
1.16283	1.83147	0.804522	2.08608
0.952973	2.30413	0.472202	2.13164
0.719816	1.7076	1.72581	1.89543
0.886327		1.04995	2.12675
0.567813		1.25064
1.14819		1.11745
1.83591		1.24325
0.727831		1.45257
0.678392		0.430724
1.32494		1.53781
0.757805		1.10307
1.07261		1.60709
0.924209		0.361409
1.26935		1.59228
0.678386		1.27362
0.745744		0.732002
0.876909		1.15531
1.34925		1.47788
0.87915		1.44071
0.880076		0.703574
0.954277		1.23041
0.966344		1.17055
0.982037		1.06329
0.871384		1.42784
1.09205		1.40124
1.22474		0.685414
0.72239		1.76738
0.809611		1.33624
1.16561		1.4395
1.38221		0.527137
0.943568		0.864004
1.12656		1.0063
		1.05662
		1.23853

[truncated: 39 more sheets: Figure3a, Figure3c, Figure3d, Figure3e, Figure3f, Figure3g, Figure3h, Figure4a, Figure4b, Figure4c, Figure4d, Figure5b, Figure5c, Figure5d, Figure5e, Figure6a, Figure6b, Figure6c, Figure6d, Figure6f …]
